# Supplementary material for: Blood pressure changes during the first 24 hours of life and the association with the persistence of a patent ductus arteriosus and occurrence of intraventricular haemorrhage
Source: PLoS One. 2021 Nov 30;16(11):e0260377. doi: 10.1371/journal.pone.0260377 (PMC8631614; doi:10.1371/journal.pone.0260377)
Supplement: S1 File — The data that support the findings of this study are contained in MAT files. The read_me.txt file describes contents of each mat file. (ZIP) [file pone.0260377.s005.zip]

Archive with 2 entries (2 files):
- read_me.txt
- Study_material.mat
