# Supplementary material for: Blood pressure changes during the first 24 hours of life and the association with the persistence of a patent ductus arteriosus and occurrence of intraventricular haemorrhage
Source: PLoS One. 2021 Nov 30;16(11):e0260377. doi: 10.1371/journal.pone.0260377 (PMC8631614; doi:10.1371/journal.pone.0260377)
Supplement: S1 File — The data that support the findings of this study are contained in MAT files. The read_me.txt file describes contents of each mat file. (ZIP) [file pone.0260377.s005.zip › read_me.txt]

Matrix_1
Row 1: Gestational age < 28 weeks
Row 2: SGA
Row 3: RDS
Row 4: Sepsis
Row 5: Antenatal corticosteroids
Row 6: Fluid > 120 ml/kg
Row 7: Group 1
Row 8: MAP < 33 mmHg 13-16 hours after birth
Row 9: Inotropes	
Row 10: Invasive ventilation
Row 11: Surfactant administration

0 = YES
1 = NO

Matrix_2
1 = No PDA intervention
2 = Only pharmacological PDA intervention
3 = Pharmacological and surgical PDA intervention

Matrix_3
1 = No IVH
2 = Grade I IVH
3 = Grade II IVH
4 = Grade III IVH
5 = Grade IV IVH

Matrix_4
1 = No surgical PDA intervention
2 = Surgical PDA intervention (including those who first underwent pharmacological PDA intervention) 

Matrix_5
Mean arterial blood pressure data for all 844 subjects. 
Matrix 1-5 are arranged in the same order. Columns 1,2,3�,844 corresponds to subjects 1,2,3�,844 in each matrix.
